# Supplementary material for: A Comprehensive Evaluation of Clinicopathologic Characteristics, Molecular Features and Prognosis in Lung Adenocarcinoma with an Acinar Component
Source: Cancers (Basel). 2025 May 30;17(11):1825. doi: 10.3390/cancers17111825 (PMC12153718; doi:10.3390/cancers17111825)
Supplement: Supplementary file 1 [file cancers-17-01825-s001.zip]

Archive with 1 entries (1 files):
- cancers-3605050-supplementary.pdf
